# Supplementary material for: Curved TVs improved watching experience when display curvature radii approached viewing distances: Effects of display curvature radius, viewing distance, and lateral viewing position on TV watching experience
Source: PLoS One. 2020 Feb 6;15(2):e0228437. doi: 10.1371/journal.pone.0228437 (PMC7004357; doi:10.1371/journal.pone.0228437)
Supplement: S1 Data — (XLSX) [file pone.0228437.s001.xlsx]

## Sheet: 시트1
		Display Curvature Radius	Vieing Distance	Lateral Viewing Position	Spatial Presence	Engagement	Ecological Validity	Negative Effects	Visual Comfort	Image Quality	User Satisfaction
		1: 400R, 2: 600R, 3: 1200R, 4: Flat	1: 2300mm, 2: 4000mm	1: 0mm, 2: 350mm, 3: 700mm, 4: 1050mm, 5: 1400mm
	Sub #	DC	VD	LP	SP	EN	EV	NE	VC	IQ	US
	1	1	1	1	2	2.66667	2	0	76	1	54
	2	1	1	1	3.33333	3	3.33333	0	72	3	90
	3	1	1	1	2.66667	2	2.66667	0.75	50	2	52
	4	1	1	1	3	3.33333	3	1.5	41	2	73
	5	1	1	1	2.33333	3.33333	2.66667	2.25	24	3	76
	6	1	1	1	2	3	2.33333	0.5	43	3	73
	7	1	1	1	3	3.33333	3.33333	0.75	39	1	61
	8	1	1	1	4	3.66667	1.66667	0.25	33	2	64
	9	1	1	1	2.66667	3	2.66667	0	86	3	82
	10	1	1	1	3.66667	3.66667	4	0.75	41	4	74
	11	1	1	1	3.33333	3.66667	3	0.5	61	2	58
	12	1	1	1	2	2	2	0	75	2	79
	13	1	1	1	3.33333	3	3	3	33	3	53
	14	1	1	1	2.66667	2.33333	3	0.5	75	3	74
	1	1	1	2	3	3	2.66667	0	93	2	64
	2	1	1	2	3	3	3.33333	0.25	69	3	69
	3	1	1	2	2.66667	2	3	1	47	3	58
	4	1	1	2	2.66667	2	3	1.5	24	2	22
	5	1	1	2	2.66667	2.33333	3	1	53	3	61
	6	1	1	2	2.66667	3	3	0.25	43	3	60
	7	1	1	2	2.66667	3.66667	3.33333	0.75	59	1	74
	8	1	1	2	2.66667	3	2	0.25	37	3	63
	9	1	1	2	2.66667	2.66667	3.33333	0.25	73	3	82
	10	1	1	2	3	2	2.66667	1	24	3	58
	11	1	1	2	3.33333	3.33333	4	0.5	67	2	54
	12	1	1	2	2	2	2	0	62	2	56
	13	1	1	2	3.33333	3	3	3	34	3	51
	14	1	1	2	3.33333	3	3	0.5	77	4	73
	1	1	1	3	4	4	4	0	100	3	84
	2	1	1	3	2.33333	2.66667	2	0.5	56	2	78
	3	1	1	3	3	1.66667	2.66667	1	49	2	53
	4	1	1	3	3	2.66667	3	0.5	38	2	62
	5	1	1	3	2.33333	2.66667	3.33333	1.75	48	3	92
	6	1	1	3	2	2.66667	2.66667	0.25	48	3	83
	7	1	1	3	3	3.33333	2.66667	1	71	1	76
	8	1	1	3	2.66667	3	1.66667	0.25	33	2	65
	9	1	1	3	2.66667	2	2	0.25	65	3	70
	10	1	1	3	3	3.33333	4	1.75	38	3	64
	11	1	1	3	3.33333	3.33333	3	0.5	61	2	57
	12	1	1	3	2	2	2	0	64	2	61
	13	1	1	3	2.66667	1.66667	2.33333	2.75	36	3	50
	14	1	1	3	3.33333	3.33333	3.33333	0.25	75	4	77
	1	1	1	4	4	4	4	0	87	2	66
	2	1	1	4	3.33333	3	3.66667	1	51	3	75
	3	1	1	4	2.33333	1.66667	2.66667	1	52	2	52
	4	1	1	4	2.66667	2.66667	3	0.5	48	2	62
	5	1	1	4	3.33333	2.33333	3.33333	0.25	95	3	96
	6	1	1	4	3.33333	3.33333	3.33333	0.25	52	3	71
	7	1	1	4	2.66667	3.66667	2.66667	0.75	77	1	67
	8	1	1	4	2.66667	3	2	0	57	2	59
	9	1	1	4	2.66667	2.33333	2.66667	0	82	3	85
	10	1	1	4	3.66667	3.33333	4	0.75	53	4	82
	11	1	1	4	3.66667	3.66667	3.66667	1	58	2	57
	12	1	1	4	0.666667	1.66667	3	0.5	40	2	49
	13	1	1	4	3.33333	3	2.66667	3	34	3	52
	14	1	1	4	2.66667	2.33333	2.66667	0.5	79	3	74
	1	1	1	5	3	3.66667	4	0	70	3	68
	2	1	1	5	3	3	3.33333	1	49	3	62
	3	1	1	5	2.33333	2	2.66667	0.75	49	3	55
	4	1	1	5	1.66667	1.66667	2.33333	0.25	71	2	68
	5	1	1	5	0.666667	1	2	0	86	3	61
	6	1	1	5	2.66667	3	3	0.25	62	4	71
	7	1	1	5	3.33333	3.66667	2.66667	0.25	71	1	78
	8	1	1	5	3.33333	3.33333	2.33333	0.75	48	2	60
	9	1	1	5	2.33333	2	2	0.25	62	2	72
	10	1	1	5	1.66667	1.66667	2.66667	1.5	27	2	49
	11	1	1	5	4	4	3.66667	0.5	54	2	52
	12	1	1	5	0	0	1	0.75	31	2	37
	13	1	1	5	1.33333	1.33333	1	2.75	28	2	37
	14	1	1	5	3	3	4	0.25	79	4	84
	1	1	2	1	2.33333	2	2.33333	0	91	3	59
	2	1	2	1	2.33333	2	2	2.25	47	4	47
	3	1	2	1	2	1.33333	2.33333	1	53	2	50
	4	1	2	1	2.33333	3	2.66667	0.5	40	2	67
	5	1	2	1	2	2.33333	2.33333	0.5	83	2	73
	6	1	2	1	3	3	3.33333	0.5	36	4	67
	7	1	2	1	2.33333	3.33333	3.33333	0.25	72	2	78
	8	1	2	1	2.33333	2.66667	2.66667	0	73	2	69
	9	1	2	1	3.33333	2.66667	2.33333	0	86	3	86
	10	1	2	1	2.66667	2.33333	2	1.25	29	2	49
	11	1	2	1	3	3	3	0.5	56	2	53
	12	1	2	1	2	2	2	0	76	3	80
	13	1	2	1	3	2.66667	2.33333	2.75	48	3	48
	14	1	2	1	3	2.66667	2.66667	0.5	77	3	72
	1	1	2	2	2	1.66667	2.66667	0	86	2	68
	2	1	2	2	3	2	3	0.5	77	4	66
	3	1	2	2	2.66667	2.33333	2	0.75	63	2	70
	4	1	2	2	2	2.33333	2.66667	0.5	41	2	63
	5	1	2	2	1.66667	2	2.66667	0.25	74	2	65
	6	1	2	2	3	3	2.33333	0.25	51	4	65
	7	1	2	2	2.66667	3.33333	3	0.5	73	2	70
	8	1	2	2	1.66667	2.33333	2	0	57	2	51
	9	1	2	2	2.66667	2.66667	2	0.25	78	3	83
	10	1	2	2	2	0.666667	1	2.5	27	2	37
	11	1	2	2	3	3	3	0.5	65	2	58
	12	1	2	2	2	2	2	0	68	3	73
	13	1	2	2	3	3	2.66667	2.75	41	3	50
	14	1	2	2	3.66667	3.66667	4	0.25	76	4	86
	1	1	2	3	3.66667	3.66667	3.66667	0	98	3	77
	2	1	2	3	1.66667	1.33333	2.33333	1.25	33	2	47
	3	1	2	3	1.66667	1.33333	2.66667	0.75	59	1	62
	4	1	2	3	1.33333	1.33333	1.66667	0.25	85	2	67
	5	1	2	3	1.66667	2.33333	1.33333	0.25	88	2	85
	6	1	2	3	3	3.33333	3.33333	0	67	4	86
	7	1	2	3	3	3.66667	3	1.25	74	2	81
	8	1	2	3	2.33333	2	1.66667	0	48	1	45
	9	1	2	3	2.33333	2	2.33333	0.25	81	3	79
	10	1	2	3	2.33333	2	2.33333	0.25	49	2	65
	11	1	2	3	3	3.33333	3	0.5	62	2	59
	12	1	2	3	1	1	1	0	79	3	87
	13	1	2	3	3	2.66667	2.33333	3	39	2	44
	14	1	2	3	4	4	4	0	96	4	97
	1	1	2	4	2	3	2.33333	0.25	78	2	57
	2	1	2	4	2.66667	1.66667	2.33333	0.75	46	2	43
	3	1	2	4	2.66667	2	2.33333	0.25	69	1	61
	4	1	2	4	2.33333	2.66667	3	0	75	3	73
	5	1	2	4	0.666667	2.33333	1.66667	0	91	2	53
	6	1	2	4	3	3	3	0.25	50	4	82
	7	1	2	4	2.66667	3.66667	3.66667	1.25	79	2	84
	8	1	2	4	2	3	1.66667	0	67	2	59
	9	1	2	4	2.66667	2	2	0.25	73	3	75
	10	1	2	4	1.33333	0.333333	1.33333	0.75	16	2	45
	11	1	2	4	3	2.33333	3	0.5	54	2	63
	12	1	2	4	1	1.66667	1	0	78	2	71
	13	1	2	4	2.33333	1.66667	1.66667	2.5	50	2	42
	14	1	2	4	3	2.66667	2.33333	0.5	77	3	71
	1	1	2	5	3.33333	3.66667	3.66667	0.25	78	3	72
	2	1	2	5	2.33333	2	2	0.5	48	2	50
	3	1	2	5	2.33333	1.66667	2.33333	0.75	44	3	50
	4	1	2	5	2	2.66667	3.33333	0.25	66	2	69
	5	1	2	5	1.33333	2	1	0.25	75	3	68
	6	1	2	5	2.66667	3	3.33333	0.25	55	4	85
	7	1	2	5	2.66667	3.66667	3.66667	1.25	78	2	84
	8	1	2	5	2.33333	3	2.33333	0	54	2	66
	9	1	2	5	3	2.66667	2.66667	0	84	3	85
	10	1	2	5	2.33333	1.33333	2	0.5	51	2	47
	11	1	2	5	3	3	3	0.5	54	2	57
	12	1	2	5	0	0	0	0	80	2	68
	13	1	2	5	2.33333	1.66667	2	2.75	43	2	37
	14	1	2	5	4	3.66667	3.66667	0.25	92	4	88
	15	2	1	1	1	1.66667	2	2	23	1	51
	16	2	1	1	4	3.66667	3.33333	2	55	4	80
	17	2	1	1	3	3.33333	3.33333	0.75	55	3	82
	18	2	1	1	2.66667	2.66667	3	0	81	2	82
	19	2	1	1	3	3	2.66667	1	72	3	77
	20	2	1	1	3.33333	3	3	2.75	29	4	81
	21	2	1	1	3.33333	3.33333	4	1	55	3	57
	22	2	1	1	4	4	3.66667	1	76	3	79
	23	2	1	1	2.33333	2.33333	2	1.5	43	2	48
	24	2	1	1	1.66667	2	1.66667	2	33	1	49
	25	2	1	1	3.66667	3	3	3.25	48	2	81
	26	2	1	1	1.66667	1.66667	1.66667	0.25	73	2	60
	27	2	1	1	4	4	3	2.5	45	1	78
	28	2	1	1	1.33333	2	3	2.25	52	3	55
	15	2	1	2	1.33333	2	2	1.25	36	1	34
	16	2	1	2	4	4	3.33333	1.75	73	4	84
	17	2	1	2	3.33333	3.66667	3.66667	0.25	84	3	83
	18	2	1	2	2.33333	2.33333	2	0.5	75	1	74
	19	2	1	2	3	3	3	0.75	71	3	74
	20	2	1	2	2.33333	2.33333	3	1.5	47	2	62
	21	2	1	2	3	3.66667	4	1.25	66	3	62
	22	2	1	2	3.66667	3.33333	3	1	72	3	75
	23	2	1	2	1.33333	1.33333	2.33333	1.25	43	2	51
	24	2	1	2	3.33333	2.66667	3	1.25	32	3	64
	25	2	1	2	2.66667	3	2.33333	2.5	43	2	71
	26	2	1	2	4	4	4	0	87	4	86
	27	2	1	2	2.33333	2.33333	2.66667	2	56	2	65
	28	2	1	2	0	0.666667	1.33333	2.5	24	1	29
	15	2	1	3	2.66667	3	2.66667	2.25	34	2	70
	16	2	1	3	3.66667	4	3.66667	1.5	65	4	74
	17	2	1	3	1.66667	2	2.33333	0.25	80	2	80
	18	2	1	3	2	1.66667	2	0.5	77	2	78
	19	2	1	3	3.33333	3	3	1	70	3	76
	20	2	1	3	2.66667	2.66667	2.66667	2.25	36	3	69
	21	2	1	3	3	3	4	1	72	3	63
	22	2	1	3	3.33333	3	3	0.75	74	3	79
	23	2	1	3	2.33333	2.33333	2.66667	1.25	47	2	47
	24	2	1	3	3	3.33333	3.66667	1.75	40	3	85
	25	2	1	3	3.33333	3.33333	3	2.75	49	2	75
	26	2	1	3	3.66667	3.33333	3.66667	0.5	74	3	78
	27	2	1	3	2.33333	2.33333	3	2.5	30	1	57
	28	2	1	3	0	1.33333	1.33333	2.25	37	1	49
	15	2	1	4	1.33333	1	2	2.75	21	1	29
	16	2	1	4	3.33333	3.66667	3.66667	1.5	77	4	79
	17	2	1	4	2	2.33333	2.33333	0.5	83	3	73
	18	2	1	4	1.66667	1.33333	2	0.75	73	1	70
	19	2	1	4	3.33333	2.66667	3	1.25	70	3	76
	20	2	1	4	2.66667	2.33333	2.66667	2.5	33	3	68
	21	2	1	4	3	3.33333	4	0.5	64	3	65
	22	2	1	4	2.33333	2.66667	3	0.25	68	3	75
	23	2	1	4	2	2	1.66667	1	53	2	51
	24	2	1	4	3	2.33333	2.66667	1.5	70	2	52
	25	2	1	4	2.66667	2.33333	3	2.5	33	2	69
	26	2	1	4	2.66667	2	3.33333	0.25	62	3	44
	27	2	1	4	2	2.33333	2.66667	2.5	46	1	52
	28	2	1	4	0.666667	1.33333	1.33333	2.5	29	0	12
	15	2	1	5	1.33333	2.66667	2.66667	1.75	34	2	52
	16	2	1	5	3.33333	3.33333	3.33333	1.5	62	3	79
	17	2	1	5	0.666667	1.66667	1.66667	0.25	79	2	61
	18	2	1	5	1.66667	1.33333	2	0.5	62	2	70
	19	2	1	5	3	2.33333	2.66667	1.5	70	3	70
	20	2	1	5	2.33333	2.66667	3	1.75	46	3	75
	21	2	1	5	3	3.66667	4	0.25	59	2	70
	22	2	1	5	3	2.66667	2.66667	0.25	72	3	64
	23	2	1	5	2	1.33333	2	1	48	2	50
	24	2	1	5	1.66667	3	2.66667	1.75	38	1	56
	25	2	1	5	3.33333	3.33333	2.33333	2.25	57	2	62
	26	2	1	5	1.33333	1	1.33333	0.5	48	1	36
	27	2	1	5	1	0.666667	2	1.25	51	2	38
	28	2	1	5	2.33333	2.33333	3.33333	1	75	4	72
	15	2	2	1	2.66667	2.33333	2.66667	1.25	28	2	64
	16	2	2	1	4	3.66667	3.33333	1.75	85	4	80
	17	2	2	1	3.66667	3.66667	3	0.5	84	3	87
	18	2	2	1	2.66667	2.66667	3.33333	0.25	77	2	79
	19	2	2	1	3	2.33333	2.33333	0.75	68	2	74
	20	2	2	1	3	2.33333	3	1.25	47	4	83
	21	2	2	1	4	4	4	2.5	69	2	68
	22	2	2	1	3	3	3	0.5	64	2	74
	23	2	2	1	3	2.66667	2.66667	0	76	2	78
	24	2	2	1	3.66667	3.33333	2.66667	1.5	67	3	64
	25	2	2	1	2.66667	2.66667	2.66667	2	69	2	65
	26	2	2	1	3.66667	3.66667	4	0	83	4	82
	27	2	2	1	3	3	3	2.25	57	3	83
	28	2	2	1	4	4	4	0.5	50	3	76
	15	2	2	2	3	3	2.33333	1.25	41	2	49
	16	2	2	2	4	4	3.66667	1.5	64	4	89
	17	2	2	2	3	3.33333	2.66667	1.25	90	3	79
	18	2	2	2	1.66667	1.66667	2	0.25	81	1	75
	19	2	2	2	2.66667	2	2	0.75	57	2	65
	20	2	2	2	3	3	3	1	51	4	83
	21	2	2	2	4	4	4	3.25	61	2	72
	22	2	2	2	3.66667	3.33333	3.66667	1.25	72	3	71
	23	2	2	2	2.66667	2.66667	3	0	80	2	77
	24	2	2	2	4	3.66667	3.33333	1	44	3	63
	25	2	2	2	3	2.33333	2.66667	2.25	36	2	64
	26	2	2	2	4	3.66667	4	0.5	74	4	76
	27	2	2	2	3	3	2	0.5	46	1	69
	28	2	2	2	3	2.66667	3	3	25	3	23
	15	2	2	3	1.33333	2.66667	2	1	51	2	54
	16	2	2	3	3.66667	4	3.33333	1.25	84	4	88
	17	2	2	3	1.66667	2	1.66667	0.75	85	1	63
	18	2	2	3	1.66667	1.66667	2	0	82	2	78
	19	2	2	3	2.66667	2	2.33333	0.75	73	2	72
	20	2	2	3	2.33333	2.33333	3.33333	1	62	4	73
	21	2	2	3	3.66667	3.33333	3	2.25	71	1	74
	22	2	2	3	2.66667	2.33333	2.66667	0.5	66	3	70
	23	2	2	3	2.66667	2.66667	2.66667	0	80	2	66
	24	2	2	3	4	4	4	1.5	44	3	85
	25	2	2	3	3.33333	2.66667	2.66667	2.5	31	2	65
	26	2	2	3	4	4	4	0	84	4	90
	27	2	2	3	3.33333	3	3.66667	1.75	44	3	67
	28	2	2	3	1	1	2	2.5	33	2	34
	15	2	2	4	2	2.33333	1.66667	1.25	33	2	48
	16	2	2	4	3	3.66667	3.33333	1.25	84	4	80
	17	2	2	4	1.33333	1.66667	1.66667	0.75	37	2	66
	18	2	2	4	2.33333	2	2	0.25	79	2	78
	19	2	2	4	2	2	2.33333	0.75	63	2	66
	20	2	2	4	2	2.66667	2.66667	1.25	38	3	71
	21	2	2	4	3.33333	3.66667	3	2	76	1	79
	22	2	2	4	3.33333	3	3	0.5	67	3	72
	23	2	2	4	2	2.33333	2.66667	0	68	2	63
	24	2	2	4	1.66667	2	2	0.25	28	3	57
	25	2	2	4	3.33333	3	3	1.75	75	2	71
	26	2	2	4	2.33333	2	2	0.5	63	3	59
	27	2	2	4	2.33333	3	2	2	49	1	68
	28	2	2	4	2	3	3	0	72	3	84
	15	2	2	5	2.33333	2.66667	2	1	48	2	51
	16	2	2	5	3	3.33333	3	1	81	3	74
	17	2	2	5	0.333333	0.333333	0.666667	0.75	34	2	21
	18	2	2	5	2.33333	1.66667	2.66667	0.25	76	3	74
	19	2	2	5	2	2	2	1	63	2	68
	20	2	2	5	1.66667	1.66667	2.66667	2	45	3	61
	21	2	2	5	3.33333	3.33333	2.33333	2	76	1	73
	22	2	2	5	3	3	2.66667	1	69	3	77
	23	2	2	5	2.33333	2.33333	2	0	64	2	69
	24	2	2	5	3	2	2.66667	0.75	55	3	63
	25	2	2	5	3.33333	3.33333	2.66667	1.5	72	2	80
	26	2	2	5	2.66667	3	3.33333	0.5	76	3	72
	27	2	2	5	1.66667	1.33333	0.333333	1.25	50	1	43
	28	2	2	5	0.333333	0.666667	2	2.5	30	2	40
	29	3	1	1	3	3	2	1	38	1	57
	30	3	1	1	3	2.66667	3	0.5	41	3	60
	31	3	1	1	3.33333	3	3	1	51	1	60
	32	3	1	1	3.33333	2.66667	2.66667	2.25	28	1	36
	33	3	1	1	1	1.33333	1.33333	0.5	43	1	40
	34	3	1	1	4	4	3.66667	0.25	73	2	94
	35	3	1	1	4	3.33333	4	0	48	4	91
	36	3	1	1	3.66667	3.66667	3.33333	0	97	4	98
	37	3	1	1	2.33333	2.33333	3	0.75	56	3	71
	38	3	1	1	1	1.33333	3	0.25	60	3	63
	39	3	1	1	4	4	4	2	68	4	97
	40	3	1	1	2.66667	3	3.66667	0.75	28	3	76
	41	3	1	1	4	4	4	1.75	62	4	90
	42	3	1	1	4	4	3.66667	1.5	58	3	64
	29	3	1	2	3	2.66667	2.66667	0.25	67	2	68
	30	3	1	2	4	3.66667	3.66667	1	41	3	71
	31	3	1	2	2.66667	2.33333	3	1	63	1	79
	32	3	1	2	3	2.66667	3	2.75	29	1	34
	33	3	1	2	1	1.33333	1	0.5	34	1	34
	34	3	1	2	4	3.33333	3.33333	0.5	60	2	86
	35	3	1	2	3.33333	4	3.66667	0	86	4	92
	36	3	1	2	2.66667	3.66667	3	0.25	91	4	93
	37	3	1	2	2	2.33333	3	0.5	59	3	63
	38	3	1	2	1	1	2	2	50	3	45
	39	3	1	2	3.66667	3.66667	3.33333	2	58	3	73
	40	3	1	2	4	3.66667	4	0.25	72	4	95
	41	3	1	2	4	4	3.33333	1.5	77	4	93
	42	3	1	2	2.66667	2.33333	2.33333	1	46	2	46
	29	3	1	3	3.33333	3.66667	3	1.25	74	3	79
	30	3	1	3	3.33333	3	2.66667	0	93	3	84
	31	3	1	3	2.66667	2.66667	3.33333	1.25	54	1	58
	32	3	1	3	3	3	2.66667	1.5	48	1	54
	33	3	1	3	1	1	2	0.5	36	1	33
	34	3	1	3	3.66667	3.66667	3	0.25	78	2	91
	35	3	1	3	3	3	3.33333	0	57	4	85
	36	3	1	3	3.33333	3.66667	3.66667	0	78	3	84
	37	3	1	3	2	2.33333	2.66667	0.5	58	3	74
	38	3	1	3	1.33333	1.33333	2	1.5	53	3	44
	39	3	1	3	3.33333	2.33333	3.33333	0.25	93	3	82
	40	3	1	3	2	2	3	0.75	27	3	37
	41	3	1	3	4	3.33333	3	0	75	2	82
	42	3	1	3	3.66667	4	4	0.25	73	4	78
	29	3	1	4	3	3.33333	3	0.75	56	2	67
	30	3	1	4	3	1.66667	3	0	86	3	63
	31	3	1	4	1.66667	2	2	0.5	41	1	48
	32	3	1	4	3	2.33333	2.66667	2.25	28	1	51
	33	3	1	4	2	1.33333	1.33333	0.5	36	1	32
	34	3	1	4	3	3.66667	3	0.25	74	2	90
	35	3	1	4	3.33333	2.66667	3.33333	0.25	61	3	57
	36	3	1	4	3	2.66667	2.66667	0	79	3	80
	37	3	1	4	2	2.33333	2.66667	0.5	60	3	70
	38	3	1	4	1.66667	1.66667	2.33333	0.75	58	3	60
	39	3	1	4	2.33333	2.33333	2.66667	1	85	2	75
	40	3	1	4	2	2.66667	3	0.75	54	2	47
	41	3	1	4	3.66667	2.66667	3	1.75	52	2	64
	42	3	1	4	2	2.33333	2.66667	0.5	67	3	68
	29	3	1	5	2	2	2	0.25	75	2	50
	30	3	1	5	3	2.66667	2.66667	0.5	54	3	55
	31	3	1	5	1	1	2	1.25	23	1	33
	32	3	1	5	2.66667	3	1.66667	0.25	65	2	71
	33	3	1	5	0.333333	1.33333	1	0.5	30	1	31
	34	3	1	5	3.33333	3.66667	3	0.25	72	2	78
	35	3	1	5	2.66667	2.66667	2.66667	0.5	47	3	82
	36	3	1	5	3	3.33333	3.66667	0.25	79	3	89
	37	3	1	5	2	3	3	0.25	72	3	81
	38	3	1	5	1.33333	1	2.66667	1.25	47	3	45
	39	3	1	5	1	1.33333	0.666667	2	44	2	48
	40	3	1	5	1	1.33333	3	0	57	1	44
	41	3	1	5	4	2	3.33333	0.25	98	3	60
	42	3	1	5	0.666667	1	2	1.25	31	1	40
	29	3	2	1	3	3.33333	3	0	84	3	85
	30	3	2	1	3.66667	2	3.66667	1.25	31	4	52
	31	3	2	1	3	3	3	0.25	74	2	80
	32	3	2	1	2.66667	2.33333	3	2.25	31	2	38
	33	3	2	1	2.66667	1.66667	1.66667	0.25	39	2	43
	34	3	2	1	3	3.66667	3.33333	0.75	34	1	76
	35	3	2	1	3	2.66667	3.33333	0	72	4	75
	36	3	2	1	4	3.66667	4	0	98	4	98
	37	3	2	1	1.33333	2	3.66667	0.25	57	3	67
	38	3	2	1	2	2.33333	2.66667	0	84	3	84
	39	3	2	1	2	2.66667	4	2.75	53	4	52
	40	3	2	1	2.66667	1.33333	3.33333	0.75	33	3	61
	41	3	2	1	3	3.66667	3.33333	1.25	71	3	66
	42	3	2	1	4	4	3.66667	0.75	59	3	65
	29	3	2	2	2.33333	3	2.66667	0.25	69	2	79
	30	3	2	2	3.66667	2.66667	3.33333	0.5	50	3	87
	31	3	2	2	2	2.33333	2.66667	0	76	2	68
	32	3	2	2	3	2.33333	3	1.75	33	2	43
	33	3	2	2	2.66667	1.66667	1.66667	0.25	38	1	49
	34	3	2	2	3.66667	4	3	0.25	67	1	84
	35	3	2	2	2.66667	3	3.33333	0	80	4	86
	36	3	2	2	4	3.33333	3.66667	0	99	4	97
	37	3	2	2	2.33333	3	2.66667	0.75	49	3	71
	38	3	2	2	1	1.66667	2.66667	0.5	63	3	64
	39	3	2	2	2.66667	3	3	1	78	3	74
	40	3	2	2	3	3	3	0.75	36	4	75
	41	3	2	2	3.33333	3	3.33333	1.5	41	2	65
	42	3	2	2	1	1.66667	2	0.75	37	1	41
	29	3	2	3	2.66667	2.66667	2.66667	0	64	2	80
	30	3	2	3	3	2.66667	3	0	78	3	59
	31	3	2	3	2.66667	2	2.66667	1.75	62	2	66
	32	3	2	3	2.66667	2.33333	3	1.25	48	2	52
	33	3	2	3	2.33333	2	2	0.25	46	1	48
	34	3	2	3	3	3.66667	3	0.25	77	1	75
	35	3	2	3	2.33333	2.66667	3	0.25	60	4	69
	36	3	2	3	3.66667	3.66667	3.66667	0	97	4	96
	37	3	2	3	2	2.33333	2.66667	0.75	48	3	65
	38	3	2	3	1.33333	1.66667	2.66667	1.25	49	3	61
	39	3	2	3	2.33333	2.66667	3	1	87	3	77
	40	3	2	3	0.666667	0.333333	3.33333	0.75	26	3	25
	41	3	2	3	3.33333	3.33333	3	0.75	84	3	88
	42	3	2	3	3.33333	3	2.66667	0.75	24	2	41
	29	3	2	4	2.66667	3	2.66667	0	63	2	75
	30	3	2	4	3.33333	3.66667	3.33333	0.5	32	3	64
	31	3	2	4	2.66667	2.33333	3	0.25	72	2	74
	32	3	2	4	2.33333	2.33333	2.66667	1.5	38	2	49
	33	3	2	4	2.33333	1.66667	1.66667	0.25	42	2	42
	34	3	2	4	3	3.66667	3	0.25	74	1	85
	35	3	2	4	3.66667	3.66667	3.33333	0	82	4	97
	36	3	2	4	3.33333	3	3.33333	0	80	3	84
	37	3	2	4	2	2.33333	2.66667	1	46	3	65
	38	3	2	4	1	1.33333	2	1	57	3	54
	39	3	2	4	1.66667	1	3	2.25	70	3	48
	40	3	2	4	2.66667	1.66667	3	0.5	57	3	69
	41	3	2	4	2	3.33333	2	0.75	36	1	73
	42	3	2	4	3.66667	3.33333	3.66667	0	73	3	71
	29	3	2	5	2	3	2.66667	0.25	72	3	74
	30	3	2	5	3	1.66667	3	0.75	37	3	66
	31	3	2	5	1.66667	2	3	0.25	74	2	65
	32	3	2	5	2	2.33333	3	0.75	56	2	52
	33	3	2	5	2.66667	2.33333	3	0.25	47	1	47
	34	3	2	5	3	2.66667	2.66667	0.25	69	1	77
	35	3	2	5	3.66667	3.33333	3.66667	0	86	4	93
	36	3	2	5	3.33333	4	3.66667	0	95	3	91
	37	3	2	5	2.66667	3	3	1	37	3	71
	38	3	2	5	1	1	2.33333	1	52	3	50
	39	3	2	5	1.33333	1.66667	2.66667	1	86	2	68
	40	3	2	5	0.666667	0.333333	2.33333	1	8	3	10
	41	3	2	5	3	2.66667	1.66667	0	93	2	55
	42	3	2	5	3	3	3	0.25	58	3	61
	43	4	1	1	4	4	4	0	100	4	100
	44	4	1	1	3.33333	3	3.33333	0.5	25	3	67
	45	4	1	1	2.33333	3.66667	1.33333	0	74	1	61
	46	4	1	1	2.66667	1.33333	2.66667	2	56	3	73
	47	4	1	1	3.33333	3	3.66667	0.5	48	4	59
	48	4	1	1	2	2	3	0.25	57	2	59
	49	4	1	1	2.66667	2	2	1.5	57	2	50
	50	4	1	1	2.66667	3.33333	3	2.25	24	3	64
	51	4	1	1	3.33333	3.66667	3.66667	0.25	89	3	92
	52	4	1	1	3	3.33333	3	1.25	64	2	74
	53	4	1	1	3.33333	3.33333	3	0.25	78	3	76
	54	4	1	1	4	4	4	0.25	82	4	90
	55	4	1	1	3	2.66667	3	0.25	37	2	54
	56	4	1	1	2.66667	3.66667	3	0.25	86	4	88
	43	4	1	2	3	3.66667	4	0	97	4	90
	44	4	1	2	3	3	3.66667	1.25	45	2	61
	45	4	1	2	1.33333	2.33333	3	0.75	69	2	70
	46	4	1	2	1.66667	2	2.33333	0.25	43	2	41
	47	4	1	2	2.33333	1.66667	3	0.25	32	3	59
	48	4	1	2	2.66667	2	4	0	80	3	87
	49	4	1	2	2.66667	2.33333	2.66667	1.25	69	3	68
	50	4	1	2	1.33333	2.33333	2.66667	0.5	44	2	71
	51	4	1	2	2.66667	3.66667	3.33333	0.25	78	3	78
	52	4	1	2	3	2.66667	2.66667	2	41	2	57
	53	4	1	2	2.66667	3	2.66667	0	79	2	74
	54	4	1	2	3.66667	3.66667	3.66667	0.25	88	4	87
	55	4	1	2	2.66667	2.33333	3	0.5	41	2	56
	56	4	1	2	3.33333	2.66667	3.33333	0.25	94	4	78
	43	4	1	3	3.66667	3	3.66667	0	83	4	92
	44	4	1	3	2.66667	2	3	2	38	1	49
	45	4	1	3	0.333333	1.33333	2	0.25	73	2	68
	46	4	1	3	0.666667	2.66667	0.666667	1	31	1	40
	47	4	1	3	2.66667	1.66667	3	0.25	48	3	50
	48	4	1	3	0.666667	0.666667	3	0.25	68	1	53
	49	4	1	3	0	0.333333	1.66667	0	66	2	21
	50	4	1	3	0.666667	1.33333	2	2	46	2	42
	51	4	1	3	3.33333	3.66667	3.66667	0.25	86	3	80
	52	4	1	3	2	1.33333	1.66667	1.5	33	2	43
	53	4	1	3	2.66667	3.33333	3	0.25	78	2	76
	54	4	1	3	4	4	4	0.25	79	4	81
	55	4	1	3	3.33333	3.33333	3	1	29	2	61
	56	4	1	3	2.33333	1.66667	3	0.25	76	3	85
	43	4	1	4	4	4	4	0	87	4	100
	44	4	1	4	3	3	3	1	50	3	71
	45	4	1	4	0.333333	1.66667	2	0.5	67	2	70
	46	4	1	4	1	1.66667	2.33333	0.75	46	3	45
	47	4	1	4	2.66667	3	3.66667	0.75	67	3	58
	48	4	1	4	0.666667	1.33333	2	0	82	1	62
	49	4	1	4	0.333333	0.666667	3	0	100	3	45
	50	4	1	4	1.33333	1.66667	2	1.25	49	2	52
	51	4	1	4	3.33333	3.66667	3.66667	0.25	84	3	88
	52	4	1	4	2.33333	1.66667	2.33333	1	43	2	35
	53	4	1	4	2.33333	2.66667	2.66667	0.25	79	2	76
	54	4	1	4	3.66667	4	3.66667	0.5	78	4	90
	55	4	1	4	3.33333	3.33333	4	0.5	31	2	61
	56	4	1	4	3	2.33333	3	0	82	4	86
	43	4	1	5	3.66667	3.33333	4	0	99	4	89
	44	4	1	5	2.66667	2	3	2	45	1	44
	45	4	1	5	0.666667	0.666667	0.666667	0.75	32	1	43
	46	4	1	5	0	0.666667	2.33333	0.5	30	2	10
	47	4	1	5	2.66667	3	3.33333	0.5	40	4	63
	48	4	1	5	0.666667	0.666667	2.33333	1.5	25	1	26
	49	4	1	5	1	1.33333	2.66667	0.5	60	2	59
	50	4	1	5	2.33333	2.66667	2.66667	1.75	41	2	43
	51	4	1	5	3.33333	3.33333	3.33333	1.75	69	3	73
	52	4	1	5	1	1.33333	1.66667	1.25	37	1	34
	53	4	1	5	2.66667	2.66667	3	0	86	2	77
	54	4	1	5	3.66667	4	3.66667	0.25	78	4	87
	55	4	1	5	3.66667	3.33333	4	0.25	36	2	67
	56	4	1	5	2	2	2.33333	0.25	71	3	71
	43	4	2	1	2.66667	3.66667	3.66667	2.75	31	4	83
	44	4	2	1	2	2.66667	2.66667	0.5	60	3	69
	45	4	2	1	0.666667	2	3	0	68	3	61
	46	4	2	1	3	2	3.66667	2	37	4	64
	47	4	2	1	1.33333	2.33333	4	0.75	36	3	59
	48	4	2	1	1.66667	2	3.66667	0.5	66	3	53
	49	4	2	1	2	2	2.66667	0	70	2	72
	50	4	2	1	0.333333	1.33333	2.33333	1.5	32	3	54
	51	4	2	1	3	3.66667	3.33333	0.5	83	3	84
	52	4	2	1	1.66667	1.33333	2.66667	1.75	66	2	69
	53	4	2	1	2.66667	3	2.66667	0.5	79	3	79
	54	4	2	1	4	4	4	0	88	4	89
	55	4	2	1	4	4	4	0.5	40	2	83
	56	4	2	1	3	3	2.66667	0.25	81	3	90
	43	4	2	2	3.33333	3.66667	3.66667	3.25	49	4	45
	44	4	2	2	1.66667	2.66667	3	0.75	47	2	55
	45	4	2	2	1.66667	1.66667	3	0	73	3	64
	46	4	2	2	2.66667	2.33333	3	1.25	67	3	73
	47	4	2	2	1.66667	2	3.33333	0.75	30	3	65
	48	4	2	2	2.66667	3	2.66667	0	84	2	71
	49	4	2	2	2.66667	2.66667	2.66667	0	72	3	82
	50	4	2	2	0.666667	1.33333	2.33333	1.5	26	3	48
	51	4	2	2	2.66667	3	2.66667	1	46	3	84
	52	4	2	2	3	2	2.33333	0.75	58	1	56
	53	4	2	2	2.66667	2.66667	2.66667	0.25	79	2	76
	54	4	2	2	4	4	4	0.25	84	4	75
	55	4	2	2	3.33333	3	3.66667	0.25	47	1	71
	56	4	2	2	3.66667	3.33333	3.33333	0	86	3	93
	43	4	2	3	2.33333	2.66667	1.66667	1	86	4	80
	44	4	2	3	2	2.33333	2	2	22	1	49
	45	4	2	3	0.333333	0.666667	2.66667	0.5	58	2	60
	46	4	2	3	3.33333	2.66667	3.66667	2	61	4	79
	47	4	2	3	1.66667	1.66667	2.66667	0.75	29	3	58
	48	4	2	3	1.66667	2	3.33333	0	79	1	49
	49	4	2	3	1.33333	1.66667	2.66667	0.75	59	2	59
	50	4	2	3	0.666667	1.33333	2.66667	1.25	34	3	53
	51	4	2	3	2.66667	3.33333	3	0.75	81	3	82
	52	4	2	3	1.33333	1.33333	1.66667	1	42	2	36
	53	4	2	3	2.66667	2.66667	2.66667	0.5	80	2	78
	54	4	2	3	4	4	4	0.25	77	4	82
	55	4	2	3	3.33333	3.66667	4	0.25	51	2	78
	56	4	2	3	3	3	3	0	93	3	78
	43	4	2	4	2.33333	3.66667	2.66667	1.5	73	4	73
	44	4	2	4	1	1.66667	1.66667	0.25	59	2	61
	45	4	2	4	1.33333	1	2.33333	0.75	62	2	46
	46	4	2	4	2.66667	2.33333	3	1	36	3	64
	47	4	2	4	3	2.66667	2.66667	0.75	42	4	77
	48	4	2	4	2	2	3.33333	0	76	2	65
	49	4	2	4	1	1.66667	3.33333	0.5	62	3	66
	50	4	2	4	0.666667	1.33333	2	1.5	35	2	54
	51	4	2	4	2	3	2.33333	1	70	3	72
	52	4	2	4	1.66667	1.33333	2	1	48	2	51
	53	4	2	4	2.33333	2.66667	2.66667	0.25	82	3	77
	54	4	2	4	4	4	4	0	88	4	90
	55	4	2	4	2.66667	3.33333	3	0.25	50	2	66
	56	4	2	4	3	3	2.66667	0	76	3	69
	43	4	2	5	2	2.66667	3.33333	0.75	49	4	82
	44	4	2	5	1.33333	2.66667	3	0.5	56	2	60
	45	4	2	5	0.333333	0.666667	2.33333	0	67	2	50
	46	4	2	5	2.66667	2.33333	3.66667	2	42	4	75
	47	4	2	5	2	2.33333	2	0.5	28	3	43
	48	4	2	5	2.33333	1.33333	3.66667	0	82	3	84
	49	4	2	5	1	0.666667	3	0.75	48	2	35
	50	4	2	5	0.666667	1.66667	2	1.25	33	2	52
	51	4	2	5	1.66667	2.66667	2.33333	1.5	71	3	74
	52	4	2	5	1	1	0.666667	1	32	1	29
	53	4	2	5	2.33333	2.33333	2.66667	0	87	3	80
	54	4	2	5	4	4	4	0.5	90	4	90
	55	4	2	5	2.33333	3.66667	3	0.5	51	2	68
	56	4	2	5	2.33333	2.33333	2.33333	0.25	65	3	61
